# Supplementary material for: Strong selection and high mutation supply characterize experimental Chlorovirus evolution
Source: Virus Evol. 2022 Jan 25;8(1):veac003. doi: 10.1093/ve/veac003 (PMC8838748; doi:10.1093/ve/veac003)
Supplement: veac003_Supp [file veac003_supp.zip]

Archive with 1 entries (1 files):
- Retel_etal_Supplementary_data.docx
